# Supplementary material for: In silico prediction of the granzyme B degradome
Source: BMC Genomics. 2011 Nov 30;12(Suppl 3):S11. doi: 10.1186/1471-2164-12-S3-S11 (PMC3333170; doi:10.1186/1471-2164-12-S3-S11)
Supplement: Additional File 1 — Dataset of granzyme B cleavage sites This file contains the dataset of granzyme B cleavage sites. Training and test set sequences are listed on different tabs. [file 1471-2164-12-S3-S11-S1.xlsx]

## Sheet: Train
Substrate Name	Uniprot ID	P4-P3-P2-P1	P1 position
Pericentriolar material 1 protein	Q9R0L6	VRSD	1767
Signal recognition particle 19 kDa protein	Q9D7A6	VGLN	59
DNA polymerase subunit delta 2	P49005	IHPD	130
Ubiquitin carboxyl-terminal hydrolase 10	Q14694	FGVD	62
Ubiquitin conjugation factor E4 B	O95155	VDVD	123
Splicing factor 3B subunit 2	O75534	RGGD	321
Vacuolar protein sorting-associated protein VTA1 homolog	Q9CR26	VDPD	255
Tubulin alpha-1A chain	Q71U38	PGGD	367
von Willebrand factor (VWF)	P04275	CSGE	1673
HBS1-like protein	Q69ZS7	ISPS	35
JmjC domain-containing histone demethylation protein 2B	Q7LBC6	ITTD	697
Leucine-rich repeat flightless-interacting protein 1	Q3UZ39	QDPD	584
DNA-directed RNA polymerase I 135 kDa polypeptide	Q9H9Y6	YQDR	706
Spermatid perinuclear RNA-binding protein	Q91WM1	VSSN	482
Claspin	Q9HAW4	VDKD	213
CAP-Gly domain-containing linker protein 1	Q922J3	IGTD	605
Myeloid/lymphoid or mixed-lineage leukemia protein 2	O14686	VSPD	1673
17 days embryo stomach cDNA, RIKEN full-length enriched library,clone:I920024M16 product:Hypothetical ribosomal protein L1 containingprotein, full insert sequence	Q3TH37	TTTD	20
Fibrinogen (B-beta subunit)	P02675	IQPD	260
Calmodulin	P62158	MMAR	75
Gamma-taxilin	Q8BHN1	LEGD	83
6-phosphofructokinase type C	Q01815	FTTD	714
Ubiquitin-protein ligase E3A	O08759	PIPE	414
ICAD (DFF45)	O00273	DETD	117
Nuclease sensitive element-binding protein 1	P62960	PRED	256
60S ribosomal protein L13	P47963	SSAE	138
Ki-67	P46013	VCTD	1481
Keratin, type I cytoskeletal 18	P05783	NLGD	394
13 days embryo forelimb cDNA, RIKEN full-length enriched library,clone:5930423H14 product:hypothetical Ribonuclease II domaincontaining protein, full insert sequence	Q8CI75	VIIE	166
Microtubule-associated protein 4	P27816	AEED	642
Splicing factor 3B subunit 2	Q13435	IHGD	589
Nuclear autoantigenic sperm protein	P49321	LAWD	520
Keratin, type II cytoskeletal 8	P05787	LDMD	257
Acidic leucine-rich nuclear phosphoprotein 32 family member B	Q92688	FGLD	219
Serine/threonine-protein kinase N1	Q16512	AAPD	200
LTV1 homolog	Q6NSQ7	FEED	120
rRNA 2'-O-methyltransferase fibrillarin	P22087	GKED	104
Histone-lysine N-methyltransferase, H3 lysine-4 specific SET1	O15047	TEVD	1252
Forkhead box protein K1	P85037	VSGD	80
BTB/POZ domain-containing protein 14B	Q96RE7	VRQD	339
HECT, UBA and WWE domain-containing protein 3	Q7Z6Z9	AAAD	2588
Heterogenous nuclear ribonucleoprotein U	O88568	QMAD	522
DnaJ homolog subfamily C member 7	Q9QYI3	TEPE	17
RIKEN cDNA 5830416A07 gene	Q0P678	IDDD	199
Zinc finger FYVE domain-containing protein 19	Q9DAZ9	LLAE	237
Prothymosin alpha	P06454	TTKD	16
Vitronectin	P04004	TRGD	66
Probable ATP-dependent RNA helicase DDX5	P17844	VCHD	322
ARF GTPase-activating protein GIT2	Q9JLQ2	VASD	397
Retinoblastoma-associated protein	P06400	PEQD	36
ATPase WRNIP1	Q96S55	MRPD	234
60S ribosomal protein L13	P26373	KKGD	138
Microtubule-actin cross-linking factor 1, isoforms 1/2/3/5	Q9UPN3	LAGD	5328
Enhancer of mRNA-decapping protein 3	Q8K2D3	ALFD	214
ATP synthase subunit alpha, mitochondrial precursor	Q03265	NTRL	63
Lung RCB-0558 LLC cDNA, RIKEN full-length enriched library,clone:G730015B16 product:regulatory factor X-associated protein, fullinsert sequence	Q3UMW9	ASPE	53
Chromodomain helicase-DNA-binding protein 4	Q14839	VESD	320
12 days embryo embryonic body between diaphragm region and neck cDNA,RIKEN full-length enriched library, clone:9430035K02 product:SIMILARTO CGI-07 PROTEIN homolog	Q8BM61	QYQD	441
Pyruvate kinase isozymes M1/M2	P14618	VEQD	236
CDNA FLJ25707 fis, clone TST04879	Q8N7F0	EAKN	71
16 days embryo heart cDNA, RIKEN full-length enriched library,clone:I920075E07 product:hepatoma-derived growth factor, relatedprotein 2, full insert sequence	Q3UIH6	PEAD	109
40S ribosomal protein S2	P15880	TKSP	265
40S ribosomal protein S4, X isoform	P62701	WMLD	21
Transcription intermediary factor 1-beta	Q13263	LVND	316
10 days neonate intestine cDNA, RIKEN full-length enriched library,clone:5131400H23 product:CDNA FLJ31564 FIS, CLONE NT2RI2001450, WEAKLYSIMILAR TO TRICHOHYALIN homolog	Q8BVL9	AETD	17
SGT1 protein homolog	Q9CS74	LSPD	421
Protein FAM111A	Q9D2L9	VKVD	41
Protein FAM62B	A0FGR8	IASD	759
60S ribosomal protein L13a	P19253	VVPA	122
Novel protein containing an RNA recognition motif	A2AMD0	LEFC	210
Eukaryotic translation initiation factor 3 subunit 10	P23116	LDPD	667
Pinin	O35691	VHSD	347
Heterogeneous nuclear ribonucleoprotein A1	P09651	FGNY	318
Uncharacterized protein C21orf45	Q9NYP9	MSED	58
60S ribosomal protein L6	P47911	EIFD	242
Nucleolar protein NOP6	Q9Y2X4	PSGD	433
Splicing factor, arginine/serine-rich 12	Q8WXA9	KEPD	468
Alanyl tRNA synthetase	P49588	VAPD	632
Signal-induced proliferation-associated protein 1	P46062	TTPD	852
Proto-oncogene vav	P15498	AEGD	171
40S ribosomal protein S11	P62280	LLGE	27
Testis-specific Y-encoded-like protein 2	Q7TQI8	IVED	169
Lupus La protein	P05455	LEED	220
DNA polymerase subunit delta 4	Q9CWP8	LGED	35
CDNA FLJ90238 fis, clone NT2RM2000632, weakly similar to EXCISIONREPAIR PROTEIN ERCC-6	Q2NKX8	PDVD	353
Hypothetical protein DKFZp762K099	Q69YH5?	CLGD	795
DNA ligase 3	P49916	VAGD	844
C-1-tetrahydrofolate synthase, cytoplasmic	P11586	VVGD	255
GTP-binding protein 1	O08582	PTGD	620
Nuclear pore complex protein Nup214	P35658	VSST	987
Nucleolar RNA helicase 2	Q9JIK5	ASGD	213
Splice Isoform 2 of Protein raver-1	Q8IY67-2	GLSD	582
Transcription elongation factor SPT6	Q7KZ85	IEEN	107
Thyroid hormone receptor-associated protein 3	Q9Y2W1	VRMD	574
R3H domain and coiled-coil-containing protein 1	Q9Y3T6	LGPE	259
Septin-1	Q8WYJ6	PECD	205
Glucosidase 2 subunit beta precursor	O08795	LSGD	260
RalBP1-associated Eps domain-containing protein 1	Q96D71	ADPD	447
Actin-like protein 6A	O96019	IDGD	59
Heterogeneous nuclear ribonucleoprotein D0	Q14103	IDAS	71
Alpha-enolase	P06733	VEVD	23
Eukaryotic translation initiation factor 4H	Q9WUK2	VQGD	57
IWS1 homolog	Q8C1D8	EAED	150
Pre-mRNA-splicing factor 38A	Q4FK66	LEED	187
Ubiquitin-protein ligase EDD1	O95071	TCSD	619
Nucleolin	P09405	EEED	167
Dedicator of cytokinesis protein 2	Q8C3J5	VFAD	1709
Eukaryotic translation initiation factor 4B	P23588	PATD	206
Myb-binding protein 1A	Q7TPV4	MALD	789
Myosin-XVIIIa	Q9JMH9	LEGD	1965
MGC16597 protein	Q6PK04	EEPD	108
Vesicle-fusing ATPase	P46459	VEVD	466
Cerebral protein 1 homolog	Q9DB85	PGSD	63
ATP-dependent RNA helicase DDX1	Q91VR5	VEPD	676
Exportin-5	Q924C1	CGED	944
Acidic leucine-rich nuclear phosphoprotein 32 family member B	Q9EST5	VDED	240
Serine/threonine-protein kinase 25	O00506	VDPE	17
Nucleolar protein 5A	Q9D6Z2	MGMD	255
Nucleophosmin	P06748	VEED	122
6-phosphofructokinase type C	Q9WUA3	MTQD	552
Hsc/Hsp70-interacting protein (Hip)	P50502	IEPD	92
U3 small nucleolar RNA-interacting protein 2	Q91WM3	ISSD	52
Acidic leucine-rich nuclear phosphoprotein 32 family member A	O35381	GEVD	218
Ubiquitin thioesterase OTUB1	Q7TQI3	LAYD	27
60S ribosomal protein L26	P61255	IRKD	52
Kinesin family member 21A	Q7Z4S6	LSSD	531
Bone marrow macrophage cDNA, RIKEN full-length enriched library,clone:G530021E01 product:N-acetyltransferase-like protein homolog	Q8K224	VSSE	676
Ephrin type-A receptor 3 precursor	P29320	IAAD	149
ATP-binding cassette sub-family F member 2	Q99LE6	TTGD	55
Fak1	Q05397	VSWD	704
MKI67 FHA domain-interacting nucleolar phosphoprotein	Q91VE6	PQED	19
Opsin-3	Q9H1Y3	LPAA	341
Uncharacterized protein KIAA0174	P53990	VETD	194
40S ribosomal protein S8	P62241	LTPE	132
Ankyrin-1	P16157	VDSD	1629
60S ribosomal protein L28	P41105	PAAD	56
Bromodomain adjacent to zinc finger domain protein 1A	Q9NRL2	LQAD	1346
Glycyl-tRNA synthetase	P41250	VDVD	92
STE20-like serine/threonine-protein kinase	O54988	IVTD	813
caspase-3	P42574	IETD	175
40S ribosomal protein S15	P62843	VDLD	23
Ubiquitin-conjugating enzyme E2 O	Q6ZPJ3	PATD	36
Cell death regulator Aven	Q9NQS1	VEDD	93
Lamin-B	P20700	VEVD	231
Exosome complex exonuclease RRP44	Q9Y2L1	NEED	319
D130029J02Rik protein	Q14BI8	PAPD	100
Tubulin alpha-1A chain	Q71U36	FMVD	205
HECT, UBA and WWE domain-containing protein 1	Q7Z6Z7	LLQD	1982
RNA U small nuclear RNA export adapter protein	Q9H814	VATE	133
Importin alpha-4 subunit	O00629	ICED	59
Activating transcription factor 7-interacting protein 1	Q7TT18	PSGD	287
DNA (cytosine-5)-methyltransferase 1	P13864	VDTE	207
Bifunctional aminoacyl-tRNA synthetase [Includes: Glutamyl-tRNAsynthetase	P07814	ISSN	815
Nucleolin	P09406	ITED	409
60S ribosomal protein L18	P35980	LTFD	124
Probable UPF0334 kinase-like protein C1orf57 homolog	Q9CQA9	VNLD	86
RNA-binding protein 34	Q8C5L7	AASD	30
Nascent polypeptide-associated complex subunit alpha, muscle-specificform	P70670	AAAE	2030
IWS1 homolog	Q8C1D9	IDSD	322
Secretory granule proteoglycan core protein precursor	P10124	MFEL	59
Bone marrow macrophage cDNA, RIKEN full-length enriched library,clone:I830028H02 product:splicing factor 3b, subunit 2, full insertsequence.	Q3UAI5	TPAD	725
Conserved nuclear protein NHN1	Q86VM9	MYAD	734
DNA fragmentation factor subunit alpha	O54786	VSQE	109
ATP-binding cassette sub-family F member 1	Q6P542	LIQD	136
RNA-binding protein 28	Q9NW13	EQED	314
Protein kinase C alpha type	P17252	VIQD	378
Squamous cell carcinoma antigen recognized by T-cells 3	Q9JLI8	WEYD	89
Leucine-rich repeat flightless-interacting protein 3	Q32MZ6	PSQD	737
Nucleolin	P09408	LSED	579
BH3-interacting domain death agonist	P55957	IEAD	75
Vimentin	P08670	SLAD	90
Double-strand break repair protein MRE11A	P49959	IEVD	647
Rho/Rac guanine nucleotide exchange factor 2	Q92974	LEPD	690
U3 small nucleolar RNA-associated protein 18 homolog	Q5SSI8	TSSD	203
Reticulon-4	Q9NQC3	PLMD	80
Actin, cytoplasmic 1	P60710	ELPD	244
Probable ribosome biogenesis protein RLP24	Q99L28	LTVD	66
Structural maintenance of chromosomes protein 4	Q9NTJ3	TAAE	47
Microtubule-associated protein 1A	P78559	KERK	428
ATP-binding cassette sub-family F member 2	Q99LE7	GEVD	59
Zinc finger HIT domain-containing protein 2	Q9UHR6	PGSD	150
Coiled-coil domain-containing protein 53	Q9Y3C0	VSAE	125
Alpha-enolase	P17182	VVGD	23
Serine/threonine-protein kinase WNK1	P83741	MSSD	2057
Tubulin beta-2C chain	P68372	IDNE	205
Striatin	O43815	AAAD	243
40S ribosomal protein S23	P62267	VGVE	58
60S ribosomal protein L9	P51410	INVE	44
ARF GTPase-activating protein GIT1	Q9Y2X7	VASD	389
60S ribosomal protein L5	P46777	VIQD	40
Proliferation-associated protein 2G5	P50581	FEPD	341
Cardiac lineage protein 1	Q8R409	MGGD	255
Twinfilin-1	Q12792	VQTD	165
Caspase-7 precursor	P55210	IQAD	198
60S acidic ribosomal protein P0	P05388	VGAD	33
GTP-binding protein SAR1a	Q9NR31	VELN	116
Protein KIAA1967	Q8N163	QAPD	469
Zinc finger Ran-binding domain-containing protein 2	O95218	EEED	159
Transcription initiation factor IIF subunit alpha	P35269	KDQD	186
Actin, cytoplasmic 1	P60711	VALD	222
MFLJ00057 protein	Q6KAT5	VDTD	993
Matrin-3	P43243	ITPE	136
Heterogeneous nuclear ribonucleoproteins C1/C2	Q9Z204	EEGD	273
2',3'-cyclic-nucleotide 3'-phosphodiesterase	P09543	VSAD	84
General transcription factor 3C polypeptide 1	Q8K284	HSGD	577
Translationally-controlled tumor protein	P13693	GLCL	29
Phenylalanyl-tRNA synthetase alpha chain	Q9Y285	VLPD	220
60S ribosomal protein L5	P47962	VEVN	126
Oxysterol-binding protein-related protein 3	Q9H4L5	LSLD	485
Chromosome-associated kinesin KIF4A	P33174	HGQD	810
Parp1	P09874	LEID	644
DNA mismatch repair protein Msh2	P43247	IGTS	860
NuMA	Q14980	VATD	1705
Plasminogen activator inhibitor 1 RNA-binding protein	Q8NC51	HAED	337
6-phosphofructokinase, muscle type	P47858	AGAD	591
Ubiquitin carboxyl-terminal hydrolase 47	Q96K76	AEED	1012
Endoplasmin precursor	P08113	VDVD	28
Eukaryotic translation initiation factor 4 gamma 1	Q04637	CGPD	665
DNA polymerase delta catalytic subunit	P28340	FEED	37
Probable global transcription activator SNF2L4	P51532	PDPD	694
14 days pregnant adult female amnion cDNA, RIKEN full-length enrichedlibrary, clone:I530027M13 product:RNA binding motif protein 10, fullinsert sequence	Q3TIY0	ATAD	691
Protein DGCR14	Q96DF8	VGPD	283
Double-stranded RNA-specific adenosine deaminase	P55265	ESLD	703
Hsp90-beta	P08238	IDED	693
Transcription elongation factor SPT6	Q62383	VEED	767
40S ribosomal protein S7	P62083	ILED	132
Zinc finger CCCH domain-containing protein C19orf7 homolog	Q6ZPZ3	LEDD	67
Transcription factor 25	Q8R3L2	INTE	68
Guanine nucleotide-binding protein-like 3	Q9BVP2	IEAS	141
Spartin	Q8N0X7	PSSD	359
MKIAA1732 protein	Q69ZC0	PSQD	123
26S protease regulatory subunit 6B	P43686	MYAD	166
Protein YIPF4	Q8C407	VSGD	46
U4/U6 small nuclear ribonucleoprotein Prp3	O43394	VFGD	97
Tubulin alpha-1B chain	P05214	LNVD	251
Zinc-finger protein ubi-d4	Q61103	IEPD	161
Zinc-finger protein ubi-d4	Q92785	ISQD	115
UBF-1 (NOR-90)	P17480	VRPD	220
Coiled-coil domain-containing protein 104	Q8C6E0	VLPD	137
Heterogeneous nuclear ribonucleoprotein F	Q9Z2X1	GLSD	251
Pre-mRNA-processing-splicing factor 8	Q6P2Q9	PLPD	23
Transcriptional repressor p66 beta	Q8WXI9	PSPD	124
Nucleolar complex protein 2 homolog	Q9WV71	FELD	672
Negative elongation factor E	P19426	MSAD	117
Hematopoietic lineage cell-specific protein	P49710	TEPD	387
Nesprin-1	Q8NF91	DMYD	6568
DNA topoisomerase I	P11387	IEAD	15
Anamorsin	Q6FI81	IDSD	216
11 days embryo whole body cDNA, RIKEN full-length enriched library,clone:2700038I05 product:ribosomal protein L35, full insert sequence	Q6ZWV7	KQLD	22
Adult male corpora quadrigemina cDNA, RIKEN full-length enrichedlibrary, clone:B230365M02 product:hypothetical protein, full insertsequence	Q8BHG7	VASD	198
Ubiquitin interaction motif-containing protein 1	Q5U5Q9	ISED	352
Sororin	Q9CPY3	VEPD	125
Serum deprivation-response protein	O95810	VEGE	350
Pericentriolar material 1 protein	Q15154	ISAS	692
Something about silencing protein 10	Q9JI13	AEEQ	390
Phosphoribosylformylglycinamidine synthase	O15067	VQGD	474
Protein phosphatase 1G	Q61074	KVAD	133
HECT, UBA and WWE domain-containing protein 2	Q7Z6Z8	FAAD	2017
U3 small nucleolar RNA-associated protein 18 homolog	Q9Y5J1	VFGD	98
Enhancer of mRNA decapping protein 4	Q6P2E9	CSGD	57
Pallidin	Q9R0C0	TSPD	35
Zinc finger and SCAN domain-containing protein 21	Q07231	YIQE	259
40S ribosomal protein S13	P62277	LTSD	31
ATP synthase subunit alpha, mitochondrial precursor	P25706	IAID	224
Nucleolin	P09407	SEAD	443
ATP-dependent RNA helicase DHX8	Q14562	VAVD	144
U3 small nucleolar RNA-associated protein 18 homolog	Q5SSI6	VFGD	92
40S ribosomal protein S26-like 1	Q5JNZ5	FVIR	42
26S proteasome non-ATPase regulatory subunit 12	Q9D8W5	MEVD	19
RRP15-like protein	Q9CYX7	VKPD	151
Dual specificity mitogen-activated protein kinase kinase 6	P70236	VKAD	51
Elongation factor 1-alpha 2	P10127	KSGD	398
Serine/threonine-protein kinase PRP4 homolog	Q13523	INEE	27
CENP-B	P07199	VDSD	457
Cell death regulator Aven	Q9D9K3	VEED	81
Ubiquitin domain-containing protein UBFD1	Q78JW9	VEAE	96
Striatin-3	Q13033	KEFD	306
Acidic leucine-rich nuclear phosphoprotein 32 family member B	Q9EST6	DEED	208
PC4 and SFRS1-interacting protein	Q99JF8	GEGD	431
Zinc finger protein 318	Q5VUA4	IGLD	602
Melanoma-associated antigen B2	O15479	PCCS	42
Hematopoietic lineage cell-specific protein	P14317	TDPD	26
DnaJ homolog subfamily B member 6	O75190	FSFD	113
Peptidyl-prolyl cis-trans isomerase G	Q13427	IKGD	384
60S ribosomal protein L17	P18621	LDVD	110
60 kDa heat shock protein, mitochondrial precursor	P10809	IAED	277
Cell division cycle protein 27 homolog	P30260	ISPD	243
Acidic leucine-rich nuclear phosphoprotein 32 family member B	Q92689	DEED	179
CDNA FLJ34911 fis, clone NT2RP7000112, moderately similar to GABINDING PROTEIN BETA-1 CHAIN.	Q8TAK5	NSVD	258
Serine/threonine-protein kinase N1	P70268	AAPD	203
Tubulin alpha-1A chain	Q71U36	FMVD	205
Hypothetical protein DKFZp434K115	Q9H9A5	NEQD	612
Ku-70	P12956	ISSD	79
Forkhead box protein O3A	O43524	TAAD	54
Protein arginine N-methyltransferase 5	O14744	PQTR	68
DNA replication licensing factor MCM4	P33991	LDFD	85
General transcription factor 3C polypeptide 2	Q8K285	LGKD	1603
Glucosamine--fructose-6-phosphate aminotransferase [isomerizing] 1	Q06210	KALD	70
Acetyl-CoA carboxylase 1	Q5SWU9	SVSD	1218
26S protease regulatory subunit 7	P35998	LAAD	83
Microtubule-associated protein 4	P27546	LSVD	878
60S ribosomal protein L5	P36579	YNED	214
Ribonucleoprotein PTB-binding 1	Q9CW46	LSPE	16
SWI/SNF-related matrix-associated actin-dependent regulator ofchromatin subfamily A member 3	Q14527	LTSD	52
A-kinase anchor protein 8-like	Q9ULX6	LETD	108
Proliferation-associated protein 2G4	P50580	YAVD	227
SDCCAG10 protein	Q6UX04	AEHD	270
DNA mismatch repair protein MSH6	P52701	AGFD	934
Eukaryotic translation initiation factor 3 subunit 1	O75822	WDAD	17
DNA replication licensing factor MCM3	P25205	DYLD	21
RRP15-like protein	Q9Y3B9	VKPD	151
Muscarinic acetylcholine receptor M3	P20309	MDQD	330
rRNA 2'-O-methyltransferase fibrillarin	P22087	GKED	104
60S ribosomal protein L6	P46778	VTGD	128
Novel protein similar to chromodomain helicase DNA binding protein 7	A2AJK6	LGLD	1425
CAD protein [Includes: Glutamine-dependent carbamoyl-phosphatesynthase	P27708	VHVD	1454
NFATC2-interacting protein	O09130	LVSD	50
MAP kinase-activating death domain protein	Q8WXG6	MGMD	1342
Zinc finger protein basonuclin-2	Q8BMQ3	DPSQ	41
Exportin-5	Q9HAV4	VKTD	210
Suppressor of SWI4 1 homolog	Q91YU8	ADGD	361
DNA repair protein XRCC4	Q13426	VSKD	254
Chloride intracellular channel protein 2	O15247	IDPD	161
NFATC2-interacting protein	O09131	PEQD	78
PHD finger protein 2	O75151	HGKS	60
ATP synthase subunit alpha, mitochondrial precursor	P25705	LGAD	63
Histone deacetylase 1	O09106	AIPE	386
RNA polymerase I-associated factor PAF49	O15446	EVDM	201
Ankyrin repeat and KH domain containing 1	Q8IWZ3	AALD	76
DnaJ homolog subfamily C member 9	Q91WN1	EGVD	214
Ubiquitin carboxyl-terminal hydrolase 8	P40818	IEVD	359
Calcium/calmodulin-dependent protein kinase type IV	P08414	PLGD	40
Fodrin beta chain	Q01082	AEID	1961
SWI/SNF-related matrix-associated actin-dependent regulator ofchromatin subfamily C member 1	Q92922	TVAD	407
Serine/arginine repetitive matrix protein 2	Q8BTI8	MQAD	836
Septin-9	Q9UHD8	VGID	282
Nuclear inhibitor of protein phosphatase 1	Q12972	FSED	206
Peptidyl-prolyl cis-trans isomerase-like 4	Q8WUA2	IGAD	194
Uncharacterized protein KIAA0515	Q7TPM1	VVGE	877
Polyglutamine-binding protein 1	O60828	IAED	32
DNA mismatch repair protein MSH6	P54276	GVGD	284
6-phosphofructokinase, muscle type	P08237	VGAD	543
Activated spleen cDNA, RIKEN full-length enriched library,clone:F830032H24 product:fragile X mental retardation gene 2,autosomal homolog, full insert sequence	Q3TA75	VEGD	451
40S ribosomal protein S3a	P61247	SLAD	73
Acidic leucine-rich nuclear phosphoprotein 32 family member A	P39686	VSGE	206
caspase-10	Q92851	IEAD	415
Cell growth-regulating nucleolar protein	Q08288	PGED	266
MKIAA0244 protein	Q80U54	LLQD	737
U4/U6 U5 tri-snRNP-associated protein 1	Q9Z315	FGVS	234
Alpha-taxilin.	P40222	PGED	98
Tbc1d10b protein	Q8BHL3	LGPS	642
Acidic leucine-rich nuclear phosphoprotein 32 family member E	P97822	DYVD	229
MKIAA0224 protein	Q6A0A2	IGMD	842
Cleavage and polyadenylation specificity factor 6	Q6NVF9	VGDD	63
Striatin-4	P58404	NEFD	320
Sorting nexin-8	Q9Y5X2	IEPQ	42
Nipped-B-like protein	Q6KCD5	ISSD	1085
40S ribosomal protein S17	P63276	VCEE	37
Condensin complex subunit 1	Q8K2Z4	SAEM	1370
Transcription elongation factor A protein 1	P10711	IGAD	164
DNA-directed RNA polymerase III subunit C	Q9BUI4	RSSD	206
TBC1 domain family member 4	O60343	ILED	303
DNA-directed RNA polymerase I largest subunit	O35134	VDAE	1411
Protein VPRBP	Q80TR8	VDMD	217
Double-stranded RNA-binding protein Staufen homolog 2	Q9NUL3	LSPD	418
Nucleolar protein 5A	Q9D6Z1	ITMD	237
Tau-tubulin kinase 2	Q3UVR3	IKDK	232
Actin, gamma-enteric smooth muscle	P63267	GQKD	52
Heterogeneous nuclear ribonucleoprotein U-like protein 1	Q9BUJ2	QFYD	112
60S ribosomal protein L4	P36578	IRPD	35
Splicing factor 3B subunit 3	O75535	VDVD	483
Transcriptional repressor p66 alpha	Q86YP4	PSPD	102
Nucleosome assembly protein 1-like 1	P55209	LDQD	15
Pescadillo homolog 1	O00541	EEED	464
A-kinase anchor protein 8	Q9DBR0	ARAD	319
Asparaginyl-tRNA synthetase, cytoplasmic	Q8BP47	INEE	234
MKIAA3020 protein	Q6ZPE2	VCTD	99
Uncharacterized protein C9orf78	Q9NZ63	PEVD	177
RRP12-like protein	Q6P5B0	SKGD	1072
Chromosome 1 open reading frame 144	Q7Z422	IQDD	50
Vimentin	P08674	CEVD	331
60S ribosomal protein L24	Q8BP67	ITGA	85
Eukaryotic translation initiation factor 4 gamma 2	Q62448	IRQD	329
6-phosphofructokinase type C	Q01813	DTAL	553
Probable nucleolar complex protein 14	P78316	PKPD	251
Death-inducer obliterator 1	Q8C9B9	PVSD	126
116 kDa U5 small nuclear ribonucleoprotein component	Q15029	CYTD	169
Lysyl-tRNA synthetase	Q15046	VGPE	67
116 kDa U5 small nuclear ribonucleoprotein component	O08810	PELD	18
Gene trap ankyrin repeat containing protein	Q99NH0	LDQD	136
La-related protein 1	Q6PKG0	EELD	606
Tubulin alpha-1B chain	P05213	VFVD	69
M-phase phosphoprotein 6	Q9D1Q1	VEVD	109
Serine/threonine-protein kinase 3	Q9JI10	LESD	361
Nucleolar protein 14	Q8R3N1	LESN	388
60S ribosomal protein L10	P27635	MVSD	55
Fragile X mental retardation syndrome-related protein 2	Q9WVR4	SLLD	524
Ubiquitin carboxyl-terminal hydrolase isozyme L5	Q9WUP7	MDTD	251
Histone deacetylase 1	Q13547	IRPD	82
La-related protein 1	Q6ZQ58	PAPD	31
Probable O-sialoglycoprotein endopeptidase	Q9NPF4	AGHR	312
PMS2	P54278	VEKD	493
40S ribosomal protein S7	P62081	AVHD	127
Telomerase-binding protein EST1A	Q86US8	VTFD	355
CLIP-associating protein 2	O75122	IDVN	375
Interferon-induced, double-stranded RNA-activated protein kinase	P19525	INSN	218
ZW10 interactor	Q9CQU5	QSPD	83
CLIP-associating protein 1	Q80TV8	LDYD	1166
Tumor protein D54	O43399	LLSD	20
Hypothetical protein	Q05CA9	IAPD	385
Kanadaptin	Q9BWU0	VEDD	348
PM-Scl	Q01780	VEQD	252
Liprin-alpha-1	Q13136	PDAD	33
Nucleolar GTP-binding protein 1	Q99ME9	YDSD	469
Matrin-3	Q8K310	AAVD	452
Coiled-coil domain-containing protein 82	Q8N4S0	VMCD	191
RNA polymerase II	P24928	ITPD	370
Bcl-2-associated transcription factor 1	Q9NYF8	VLAD	418
Glutaminyl-tRNA synthetase	P47897	LEAD	184
Phosducin-like protein 3	Q8BVF2	MTLE	55
Keratin, type I cytoskeletal 19	P08727	VEVD	238
DNA replication licensing factor MCM5	P25208	ETQD	737
Double-strand break repair protein MRE11A	Q61216	IEVD	646
Glutathione S-transferase P	P09211	QQEA	87
Elongation factor 1-alpha 1	P10126	PLQD	252
Protein Red	Q9Z1M8	PEAD	315
Crossover junction endonuclease EME1	Q96AY2	DKER	523
Zinc finger, UBR1 type 1	Q5T4S7	VGSE	2896
Myb-binding protein 1A	Q9BQG1	PAED	1194
Probable histone-lysine N-methyltransferase NSD2	Q8BVE8	EMVD	375
DNA polymerase delta catalytic subunit	P52431	FEAN	36
Rho/Rac guanine nucleotide exchange factor 2	Q60875	GDAL	892
Negative elongation factor E	P18615	LGPD	149
Sin3 histone deacetylase corepressor complex component SDS3	Q9H7L9	LTGD	173
Splicing factor U2AF 65 kDa subunit	P26368	MTPD	128
DNA replication licensing factor MCM3	P49737	LALD	98
Uncharacterized protein KIAA0515	Q5JSZ5	MVGE	1560
Coiled-coil domain-containing protein 16	Q96NB3	LLPD	158
Opioid growth factor receptor	Q99PG2	LSGD	329
Vimentin	P20152	LLQD	82
60S ribosomal protein L23	P62829	GVGD	59
Eukaryotic translation initiation factor 3 subunit 7	O70194	VQFN	118
Hsc70/Hsp90-organizing protein (Hop)	P31948	LGVD	186
Heterogeneous nuclear ribonucleoprotein K	P61978	SYGD	382
Protein phosphatase 2C isoform gamma	O15355	PGSD	326
60S ribosomal protein L3	P27659	FGQD	214
Male-enhanced antigen 1	Q16626	PVGD	89
6-phosphofructokinase, liver type	P12383	LGSD	542
U7 snRNA-associated Sm-like protein LSm11	P83369	VSSD	29
Pre-mRNA 3'-end-processing factor FIP1	Q6UN15	TAED	215
Nucleolar protein NOP5	Q9Y2X3	IRYD	373
T-complex protein 1 subunit alpha	P17987	ICDD	359
Hsp70	P08107	INPD	366
Mi-2	Q12873	VDPD	1316
Tetratricopeptide repeat protein 4	Q8R3H9	ASMD	15
Adult male testis cDNA, RIKEN full-length enriched library,clone:4930553L04 product:BMS1-like, ribosome assembly protein	Q3V0N4	AQLN	866
Histone H2B type 1-B	P33778	VHPD	52
Activated spleen cDNA, RIKEN full-length enriched library,clone:F830029A18 product:KH-type splicing regulatory protein, fullinsert sequence	Q3U0V1	IGGD	92
40S ribosomal protein S6	P62753	VDAN	105
RNA-binding protein 8A	Q9CWZ3	MRED	53
Heterogeneous nuclear ribonucleoprotein A3	P51991	IKED	136
E3 SUMO-protein ligase RanBP2	Q9ERU9	VGTD	2131
DNA-directed RNA polymerase I largest subunit	O95602	ICPD	1404
Mediator of DNA damage checkpoint protein 1	Q14676	LVVD	651
4 days neonate male adipose cDNA, RIKEN full-length enriched library,clone:B430318L23 product:splicing factor, arginine/serine-rich 8, fullinsert sequence	Q3USH5	YGSD	156
Ataxin-3	P54252	ISQD	267
Probable rRNA-processing protein EBP2	Q99848	LEGD	216
DNA topoisomerase 1	Q04750	PEDD	125
FK506-binding protein 5	Q64378	LGLD	347
Prothymosin alpha	P06457	EGGE	62
Nucleolar complex protein 2 homolog	Q9WV70	TEED	128
SRp25 nuclear protein	Q9JM93	IKGD	193
SRP-72	O76094	VTPD	573
13 days embryo male testis cDNA, RIKEN full-length enriched library,clone:6030408F17 product:BMS1-like, ribosome assembly protein	Q3UYW7	PGPD	802
60S ribosomal protein L29	P47915	MQAN	60
GluR-3	P42263	ISND	416
Nucleophosmin	P06748	VEED	122
Putative rRNA methyltransferase 3	Q9DBE9	IEDD	537
Eukaryotic initiation factor 4A-III	Q91VC3	VEFE	29
Spartin	Q8N0X6	YGTD	190

## Sheet: Test
Substrate Name	Uniprot ID	P4-P3-P2-P1	P1 position
Plasminogen activator inhibitor 1 RNA-binding protein	Q9CY58	LQGD	120
Notch1	P46531	VDAD	1870
Interleukin enhancer-binding factor 3	Q12906	LALD	597
DNA replication licensing factor MCM3	P25206	QDGD	516
U1 small nuclear ribonucleoprotein 70 kDa	P08621	GGDM	316
NOD-derived CD11c +ve dendritic cells cDNA, RIKEN full-length enrichedlibrary, clone:F630042J20 product:hypothetical protein, full insertsequence	Q3TDB0	AEDD	109
SNW domain-containing protein 1	Q9CSN1	LDKD	457
Histone deacetylase 2	P70288	VHED	393
SNW domain-containing protein 1	Q13573	IQVD	91
Dynactin subunit 2	Q13561	LGPD	161
Bromodomain-containing protein 2	P25440	IEID	687
DNA-dependent protein kinase catalytic subunit	P78527	MKQD	2766
Deubiquitinating protein VCIP135	Q96JH7	IGPD	974
U5 small nuclear ribonucleoprotein 200 kDa helicase	O75643	MDTD	390
Nucleolin	P19338	VTQD	407
DnaJ homolog subfamily A member 2	Q9QYJ0	VIGE	367
Serine/arginine repetitive matrix protein 1	Q52KI8	KETE	914
Breakpoint cluster region protein	P11274	CGVD	243
UV excision repair protein RAD23 homolog A	P54725	VEGE	300
40S ribosomal protein S15	P62841	QLLD	27
Protein LYRIC	Q86UE4	AAPD	101
H/ACA ribonucleoprotein complex subunit 4	Q9ESX5	LVTE	430
6 days neonate spleen cDNA, RIKEN full-length enriched library,clone:F430003O04 product:weakly similar to Placental protein	Q8BSP2	VMPE	453
Splicing factor, arginine/serine-rich 5	Q640L9	VVEF	151
SON protein	Q9QX47	IEGN	44
DNA replication licensing factor MCM4	P25207	SSVD	525
Serine/threonine-protein kinase SRPK1	O70551	VCQS	426
Elongation factor 2	P13639	PFPD	611
60S ribosomal protein L3	P27660	EMID	218
Clathrin light chain B	P09497	VNGD	75
Zinc finger CCHC domain-containing protein 8	Q6NZY4	VDED	513
Cell division cycle 5-related protein	Q6A068	IDMD	145
Vimentin	P08672	VQID	257
Trifunctional enzyme subunit alpha, mitochondrial precursor	P40939	VGVD	594
KIAA1429 protein	Q69YN4	ASMD	610
Treacle protein	O08784	LEED	668
Fibronectin	P02751	GRGD	1526
RNA-binding protein 5	Q91YE7	YSGD	623
DNA replication licensing factor MCM2	P49736	PELD	88
Epsin-1	Q80VP1	LGPN	477
MKIAA0224 protein	Q6A0A1	LGLD	55
Limbin	Q8K1G2	ARTT	699
Protein FAM112B	Q8WW33	IEQD	80
Ubiquitin-protein ligase EDD2	O95072	VDMD	2491
Rock II	O75116	IGLD	1131
Bystin	Q13895	LEAE	72
Vimentin	P08671	VERD	176
DNA mismatch repair protein MSH6	P54277	ISAD	931
Parafibromin	Q6P1J9	IKTD	200
Polypyrimidine tract-binding protein 1	P17225	AAVD	171
Ribosome biogenesis regulatory protein homolog	Q9CYH6	LFGD	260
FGFR-1	P11362	VSAD	432
Zinc finger CCHC domain-containing protein 8	Q9CYA6	MDED	516
Chromodomain helicase-DNA-binding protein 4	Q6PDQ2	ELGD	77
Activated RNA polymerase II transcriptional coactivator p15 precursor	P11031	SGSD	16
A-kinase anchor protein 8	O43823	VAAD	576
Liprin-alpha-3	O75145	QIRD	1037
BCL2/adenovirus E1B 19 kDa protein-interacting protein 2	Q12982	IEAD	28
FAS-associated factor 1	Q9UNN5	FGVD	305
Activating signal cointegrator 1 complex subunit 2	Q91WR3	VGAN	621
Isoleucyl-tRNA synthetase, cytoplasmic	P41252	VTPD	978
Transaldolase (Hsapiens)	P37837	VVAD	27
SON protein	P18583	LESD	153
RNA-binding protein Raly	Q64012	PQED	267
Histidyl-tRNA synthetase	P12081	LGPD	48
Uncharacterized protein C1orf131 homolog	Q8CIL4	TIED	56
6-phosphofructokinase, liver type	P12382	SGGD	26
Kinase suppressor of ras-1	Q8IVT5	MNEA	139
T-complex protein 1 subunit delta	P50991	VVSD	268
PERQ amino acid-rich with GYF domain-containing protein 2	Q6Y7W6	VGVE	365
E3 ubiquitin-protein ligase HUWE1	Q7TMY8	AEAD	3774
caspase-8	Q14790	VETD	374
Upstream regulatory element binding protein 1	Q5H935	AEAD	610
Hsp90-alpha	P07900	IDED	701
Transcription factor BTF3	P20290	PQMK	46
MKIAA1227 protein	Q6ZPV6	VGGD	459
Segment polarity protein dishevelled homolog DVL-2	O14641	VHTD	422
RNA-binding protein PNO1	Q9CPS7	LSGD	62
Tubulin beta-2A chain	Q13885	ELVD	114
1 cell embryo 1 cell cDNA, RIKEN full-length enriched library,clone:I0C0028L23 product:NNX3, full insert sequence	Q3TLD5	VCSD	419
Splicing factor 3B subunit 1	O75533	VGLD	34
28 kDa heat- and acid-stable phosphoprotein	Q13442	LDSD	61
Death domain-associated protein 6	Q9UER7	ASLD	414
Heterogeneous nuclear ribonucleoprotein M	Q9D0E1	VRAD	233
MKI67 FHA domain-interacting nucleolar phosphoprotein	Q91VE7	VLPD	213
Condensin complex subunit 2	Q8C156	VQSN	395
Pre-mRNA-processing factor 40 homolog A	O75400	LAFN	722
DNA-dependent protein kinase catalytic subunit	P78527	MKQD	2766
Prothymosin alpha	P06455	EEGD	71
Nuclear receptor-binding factor 2	Q8VCQ3	HMKQ	67
Tubulin gamma-1 chain	P23258	ISPE	34
Methionyl-tRNA synthetase, cytoplasmic	P56192	ITQD	368
Rho guanine nucleotide exchange factor 1	Q61210	VEAD	290
La-related protein 1	Q6ZQ59	SEED	583
60S ribosomal protein L19	P84098	LDPN	27
PDZ and LIM domain protein 2	Q8R1G6	LEED	216
Ninjurin-2	Q9NZG7	MLDV	40
Probable ATP-dependent RNA helicase DDX47	Q9H0S4	PTQD	393
Agrin precursor	O00468	TAFR	1215
Leucine-rich repeat flightless-interacting protein 1	Q32MZ4	VLAD	673
